# Supplementary material for: Performance Optimization of Pb0.97La0.03Sc0.45Ta0.45Ti0.1O3 Ceramics by Annealing Process
Source: Materials (Basel). 2023 Jun 20;16(12):4479. doi: 10.3390/ma16124479 (PMC10305350; doi:10.3390/ma16124479)
Supplement: Supplementary file 1 [file materials-16-04479-s001.zip]

Archive with 1 entries (1 files):
- materials-2415603-supplementary.pdf
